# Supplementary material for: Clinical spectrum and prognostic factors of possible UIP pattern on high-resolution CT in patients who underwent surgical lung biopsy
Source: PLoS One. 2018 Mar 28;13(3):e0193608. doi: 10.1371/journal.pone.0193608 (PMC5873997; doi:10.1371/journal.pone.0193608)
Supplement: S1 Datasheet — (XLSX) [file pone.0193608.s002.xlsx]

## Sheet: Submission_Kondoh_data_20180119
case-number	Initial diagnosis	Final Diagnosis	Age	Male	Smoking	modifiedMRC	cough	FVC	perFVC	FVC_after_1yr	1yr_change	One-year outcomes	perDLco	perFEV1_FVC	PaO2	BAL:Macrophages	BAL:Neutrophils	BAL:Lymphocytes	BAL:Eosinophils	Time	Status	Inadequate clinical, radiologic, or pathologic data	Previous therapy resulting in substantial alteration	New entity, or unusual variant of recognized entity	Multiple HRCT and/or pathologic patterns	Broader definition of pathologic UIP pattern	Most suspected diagnosis
1	IPF	IPF	65	0	ex-smoker	4	1	1.47	63.9			Deteriorated	31	94.6	61.1					4.6	1
2	IPF	IPF	67	1	never	2	1	1.76	51.8			Deteriorated		97.7	60.6	83	1	16		4.9	1
3	IPF	IPF	25	1	never	1	1	1.54	40.1			Deteriorated		85.1	76.3	90	1	8	1	6.6	1
4	IPF	IPF	70	1	ex-smoker	1	1	1.5	49.5			Deteriorated	52.6	94	102	96.4	0	2.8	0.4	7.4	1
5	IPF	IPF	64	1	current smoker	1	1	2.93	86.2			Deteriorated	70.6	88.7	78.8	95.8	1.6	2	0.6	7.9	1
6	NSIP	NSIP	68	1	ex-smoker	3	1	1.4	45.2			Deteriorated	67.8	87.9	66	63	16	13	8	9.4	1
7	Unclassifiable	Unclassifiable	72	1	ex-smoker	2	1	2.61	67.4			Deteriorated	89	96.6	79.3	84	3	13	0	10.2	1	0	0	0	1	1	CTD-ILD
8	IPF	IPF	70	1	ex-smoker	0	1	2.89	85	1.6	-44.6	Deteriorated	75.9	87.9	101	95	0	3.6	0.8	10.9	1
9	IPF	IPF	77	0	never	0	1	1.75	88.4					86.9						12.3	1
10	IPF	IPF	51	1	ex-smoker	3	1	2.45	65.2	1.54	-37.1	Deteriorated	40.3	81.2	81.4	95.3	0	2	0.7	14.5	1
11	IPF	IPF	71	1	ex-smoker	1	1	2.43	83.5	1.89	-22.2	Deteriorated	44	68.3	94	99	0	1	0	16	1
12	IPF	IPF	69	0	never	0	1	1.4	64.8	1.19	-15	Deteriorated		77.1	77.1	97	1	2	0	17	1
13	IPF	IPF	74	0	never	3	1	0.9	41.1	0.82	-8.9	Unchanged		97.8						19.1	1
14	IPF	CHP	65	1	never		1	2.1	64.2				68.1	90	76	88	2	9	1	19.5	1
15	IPF	IPF	72	1	never	0	1	2.13	67.6	1.02	-52.1	Deteriorated	69.7	96.2	74.2	82	1	15.8	0.2	19.8	1
16	IPF	IPF	64	1	ex-smoker	0	0	2.64	78.6	2.31	-12.5	Deteriorated	85.6	97	91.7	83.5	1	7	7.5	20.8	1
17	Unclassifiable	Unclassifiable	65	1	current smoker	1	1	2.09	61.1	1.9	-9.1	Unchanged	47.7	81.8	87.2	81.5	3.1	11.3	3.6	25.8	1	0	0	0	1	1	IPF
18	NSIP	NSIP	69	0	never	2	1	1.97	83.5	1.19	-39.6	Deteriorated	57	94.4	122.1					27.3	1
19	IPF	IPF	53	1	ex-smoker	0	1	2.69	78	2.09	-22.3	Deteriorated	61.9	87.7	88.8	99.2	0	0.8	0	29.2	1
20	IPF	IPF	74	1	ex-smoker	3	1	1.89	61.4	1.37	-27.5	Deteriorated	37.7	75.7	87.7	89.8	9.2	0.6	0.4	30.1	1
21	NSIP	NSIP	65	1	ex-smoker	1	1	2.98	83.6				66	89.6	95.9	56	28	11.5	4.5	31.4	1
22	IPF	IPF	64	1	ex-smoker	2	1	2.45	60.5	2.15	-12.2	Deteriorated	71.6	89	79.3	0				33.7	1
23	IPF	IPF	68	1	never	0	1	2.04	61.1	1.91	-6.4	Unchanged	107	79.4	86.7	87	1.7	10.7	0.5	34.3	1
24	IPF	IPF	69	0	never	2	1	1.5	67.3	1.67	11.3	improved	37.8	86	66.6	89.8	0.8	9.2	0	36.1	1
25	Unclassifiable	Unclassifiable	63	1	ex-smoker	1	0	4.21	120.3	3.95	-6.2	Unchanged	37.8	87.9	74.6					36.2	1	0	0	0	1	0	NSIP
26	IPF	IPF	65	1	ex-smoker	0	1	3.59	104.7	2.66	-25.9	Deteriorated	76.9	78.3	74.5	87	1.5	9.5	1	37.2	1
27	IPF	IPF	71	1	ex-smoker	1	0	1.97	64	1.73	-12.2	Deteriorated	39.1	82.2	63.1	74.3	0	25	0.3	44.1	1
28	IPF	IPF	68	1	ex-smoker	1	1	2.26	71.7	2.23	-1.3	Unchanged	48.9	89.8	91.2	94.8	2.2	1.6	0.6	46.5	1
29	NSIP	NSIP	66	0	never	1	1	0.71	30.6	0.9	26.8	improved		100	97.5	74	18	8	0	48.8	1
30	NSIP	NSIP	67	1	ex-smoker	2	1	2.11	62.6	3.52	66.8	improved	28.4	85.3	83.6	70	4.8	16.6	6.6	49.7	1
31	IPF	CHP	59	1	ex-smoker	2	0	2.47	69.1	2.15	-13	Deteriorated	45.3	86.2	79	86	0	13	1	50	1
32	IPF	IPF	77	0	never	0	1	1.62	90.8	1.07	-34	Deteriorated	109	88.3	78					50.3	1
33	IPF	IPF	60	1	ex-smoker	0	0	4.22	119.2	4.16	-1.4	Unchanged	72.8	70.4	86	89.6	6.8	2.8	0.2	50.6	1
34	IPF	CHP	54	0	never		1	2.42	96	2.1	-13.2	Deteriorated		82.2	91.2	74	2	22	1	52.4	1
35	IPF	IPF	65	1	ex-smoker	1	0	3.21	92	3.19	-0.6	Unchanged	69.7	86.3	89.7	99.2	0	0.2	0	57.9	1
36	Unclassifiable	Unclassifiable	40	0	never	1	1	1.23	44.7	1.18	-4.1	Unchanged	28.1	78.9	94.2	99.4	0	0	0.6	67.5	1	0	0	0	1	1	CHP
37	Unclassifiable	Unclassifiable	59	1	ex-smoker	0	0	2.58	76.4				57	83.7	70	90.1	1.2	7.5	1.2	0.5	0	0	0	0	1	1	IPF
38	IPF	CHP	72	0	ex-smoker		1	1.87	85.5				65.9	88.8	76.5	75.2	1.5	22.6	0.7	1.4	0
39	Unclassifiable	CHP	57	1	current smoker	1	0	4.11	114.9				79.2	77.4	108	83.3	2.4	14.3	0	1.4	0
40	IPF	IPF	68	0	never	0	1	2.69	122				100	78.1	88	90.6	0.3	8.6	0.3	2.9	0
41	IPF	IPF	63	1	ex-smoker	0	1	3.34	85.3				98.1	91	75	82.6	0	14.5	2.9	3.7	0
42	Unclassifiable	Unclassifiable	59	0	never	1	1	2.16	88.6				112.6	82.9	85.3	74.5	4.5	21	0	3.8	0	1	0	0	0	1	CHP
43	IPF	IPF	65	0	never	1	1	2.63	110.4				104.9	84	86	93.1	1	5.3	0.6	5.6	0
44	Unclassifiable	Unclassifiable	44	1	ex-smoker	0	0	3.25	83.3	3.24	-0.3	Unchanged	67.5	74.5	98.1	93	3	2	0	7.3	0	0	0	0	1	1	CHP
45	Unclassifiable	Unclassifiable	54	1	current smoker	0	1	3.38	94.9	3.37	-0.3	Unchanged	64.9	76.6	115	64.7	1.7	26.1	7.6	7.9	0	0	0	0	1	1	IPF
46	Unclassifiable	Unclassifiable	75	1	ex-smoker	1	1	2.9	78				49	70.3	73	97.2	0.4	2.2	0.2	8.4	0	0	0	1	0	0	OP
47	Unclassifiable	Unclassifiable	67	1	ex-smoker	2	1	3.15	79.7				114.8	88.9	93	73.3	1.1	23.9	1.7	8.7	0	0	0	0	1	1	CTD-ILD
48	CHP	CHP	75	0	ex-smoker	1	1	2.62	120	2.77	5.7	Unchanged	76.1	82.1	87.6	28.5	13	44.5	14	10.1	0
49	IPF	IPF	70	1	ex-smoker	0	0	3.33	93.7	3.98	19.5	improved		61.6	67	66.7	2.4	30.9	0	10.8	0
50	IPF	IPF	51	0	current smoker	1	1	2.6	100.4				67.1	91.9	84	98	0	0.8	0	13.9	0
51	Unclassifiable	Unclassifiable	67	1	ex-smoker	1	1	2.58	68.6	3.23	25.2	improved	82.2	87.6	75.4	24.2	0.2	44.6	24.6	14.1	0	0	0	0	0	1	CTD-ILD
52	Unclassifiable	Unclassifiable	72	1	ex-smoker	2	1	3.97	102	4.34	9.3	Unchanged	93.1	65.7	84					15.8	0	0	0	0	0	1	CHP
53	NSIP	NSIP	59	1	ex-smoker	1	1	3.13	86	3.06	-2.2	Unchanged	47.3	81.2	94.2	79	8	12	1	16.4	0
54	IPF	IPF	56	1	ex-smoker	2	0	2.34	57.3	1.89	-19.2	Deteriorated	56.7	85.9	74.8					17.1	0
55	Unclassifiable	Unclassifiable	52	1	current smoker	0	1	3.45	95.8	3.52	2	Unchanged	69.9	78.6	74.7	97.8	0	1.4	0.2	17.3	0	0	0	0	1	1	CHP
56	IPF	IPF	64	1	ex-smoker	2	1	2.04	60.9	1.86	-8.8	Unchanged	33	92.6		83	3	14		17.7	0
57	Unclassifiable	Unclassifiable	73	0	never	0	1	2.45	111.4	2.83	15.5	improved	63.1	78.4	70.1	79.6	3.6	8	8.9	18.8	0	0	0	0	1	1	IPF
58	IPF	IPF	65	0	never	0	1	2.57	102.8	2.31	-10.1	Deteriorated	95.2	71.6	69	90	0.5	9.9	0.05	19.4	0
59	IPF	IPF	70	1	ex-smoker	2	1	2.71	86.6	2.83	4.4	Unchanged	47.4	85.6	67.7	86.8	7.6	2.4	1.6	19.8	0
60	IPF	IPF	76	1	ex-smoker	0	0	2.05	75.5	1.95	-4.9	Unchanged	86	77.6	82.8	71	23	6	0	20.1	0
61	IPF	IPF	69	0	never	2	1	1.97	85.7	1.89	-4.1	Unchanged	88.9	79.2	93.5					20.6	0
62	IPF	IPF	60	1	ex-smoker	0	1	2.28	63.3	2.28	0	Unchanged	67	80.3	71	95	3.7	1.3	0	21.3	0
63	IPF	Unclassifiable	70	1	ex-smoker	0	1	3.69	108.5	2.76	-25.2	Deteriorated	118.2	72.4	83.4	34.8	63.6	0	1.2	21.5	0	0	0	0	1	1	IPF
64	IPF	IPF	61	1	current smoker	1	0	2.62	72.8	2.58	-1.5	Unchanged	66	83.6	87.2	4	1.7	8.7	1.2	21.7	0
65	IPF	IPF	56	1	ex-smoker	0	0	4.35	121				86.9	78.4	91.6	86.2	2.3	8	3.4	21.7	0
66	IPF	IPF	72	0	never	1	1	1.54	72.3	1.32	-14.3	Deteriorated		81.2	64.3	71	25	4		22	0
67	IPF	CHP	61	0	never	2	1	1.92	77.4	1.47	-23.4	Deteriorated	56.3	89.1		40	6	53	1	22.4	0
68	Unclassifiable	Unclassifiable	71	1	ex-smoker	1	1	2.84	80	2.91	2.5	Unchanged	52.8	71.1	86	85.7	1.4	31.7	1.2	22.7	0	0	0		1	1	CHP
69	Unclassifiable	Unclassifiable	70	0	never	0	0	2.15	81.4	1.83	-14.9	Deteriorated	63.3	83.3	96.8	93	2	4	1	22.9	0	0	0	0	1	1	CHP
70	IPF	IPF	78	1	ex-smoker	0	1	2.48	77	2.4	-3.2	Unchanged	83	78.2	73.1					22.9	0
71	IPF	IPF	70	0	never	2	1	1.43	74	1.47	2.8	Unchanged	48.8	91.6	76	90.7	5	1.6	2.7	23.1	0
72	Unclassifiable	Unclassifiable	50	0	never	0	1	2.02	75.2	1.9	-5.9	Unchanged	95.2	86.1	93.6					23.7	0	0	0	0	0	1	CTD-ILD
73	IPF	IPF	57	1	ex-smoker	1	1	3.1	85.2					81.9	94.8					23.8	0
74	IPF	IPF	59	1	current smoker	1	1	2.7	76.1	2.55	-5.6	Unchanged	84.1	86.3	85.4	86.2	1.6	6.5	5	23.9	0
75	Unclassifiable	Unclassifiable	62	1	ex-smoker	0	0	2.56	70.1	2.17	-15.2	Deteriorated	63.6	83.6	81.9	82	5	12	1	24.5	0	0	0	0	1	1	CHP
76	Unclassifiable	Unclassifiable	73	1	never		1	2.38	77.5	2.28	-4.2	Unchanged	80.5	72.7	103	19.2	0.8	77.6	0.4	24.8	0	0	0	0	1	0	NSIP
77	Unclassifiable	Unclassifiable	61	1	ex-smoker	0	1	2.96	93.7	3.17	7.1	Unchanged	52.5	85.8	96.4	29.6	28	41.6	0.4	24.8	0	0	0	0	1	1	IPF
78	Unclassifiable	Unclassifiable	52	1	never	0	1	2.21	85.3	2.27	2.7	Unchanged	79.4	86.4	98.6	95.2	0	4	0	25.4	0	0	0	0	1	1	IPF
79	NSIP	Unclassifiable	71	1	never	1	1	2.5	83.6	2.39	-4.4	Unchanged	130.5	72.4		74	5	20	1	25.7	0	0	0	0	1	1	IPF
80	NSIP	CTD-ILD	58	0	never	1	1	1.79	62.4				59.6	81	62.9	36.9	0.7	58.6	1.5	25.9	0
81	CHP	CHP	66	1	ex-smoker	0	1	2.81	73	2.33	-17.1	Deteriorated	94.5	80.4	104					26.5	0
82	IPF	IPF	74	0	ex-smoker		1	1.79	82	1.69	-5.6	Unchanged	59	88.8	106	96.5	2.5	1	0	26.9	0
83	IPF	IPF	64	1	ex-smoker	1	0	4.52	126.3	3.83	-15.3	Deteriorated	87.9	81.4	87.5	87.6	0.4	8.8	2	27.1	0
84	IPF	IPF	75	0	never	1	1	2.05	89.9	1.98	-3.4	Unchanged	77.5	86.8	86.3	61	7	30	2	27.1	0
85	IPF	IPF	69	1	never	1	1	2.44	70.9	2.55	4.5	Unchanged	91.7	90.6	85.8	70.8	0.1	28.3	0	27.1	0
86	IPF	IPF	65	1	ex-smoker	0	0	3.47	100	3.51	1.2	Unchanged	128	84.1	98.5	76	2	22	0	27.4	0
87	Unclassifiable	Unclassifiable	72	1	ex-smoker	0	0	3.35	101				154	78.2	87	95	0	5	0	27.4	0	0	0	1	1	0	indeterminate
88	IPF	IPF	64	1	ex-smoker	3	1	2.73	71.5	2.85	4.4	Unchanged	7.7	91.6	64.1					27.6	0
89	CHP	CHP	75	1	ex-smoker	0	0	3.26	94	3.06	-6.1	Unchanged	140	84	97.2	85	2	12	1	27.7	0
90	IPF	CHP	55	1	ex-smoker	1	1	2.09	53.8	1.66	-20.6	Deteriorated	81.5	86.1	78.6	82	3	15	0	28.2	0
91	Unclassifiable	Unclassifiable	55	1	ex-smoker	1	0	3.03	86.3	3.51	15.8	improved	75.5	86.8	81	95.2	2	2	0.8	28.2	0	0	0	0	1	1	IPF
92	CHP	CHP	63	1	ex-smoker	0	0	4.34	115	4.27	-1.6	Unchanged	124	80.4	90.4	32	1	67	0	28.3	0
93	IPF	IPF	68	1	ex-smoker	0	1	3.68	102.2	3.68	0	Unchanged	55	72	62.8	89	1	8	2	28.3	0
94	IPF	IPF	66	1	ex-smoker	1	1	2.82	87	2.97	5.3	Unchanged	57.1	85.8	88.6	75.6	0	22	1.2	28.5	0
95	Unclassifiable	CHP	55	1	never	0	1	3.4	95.8					74.7	252	96	1	3		28.5	0
96	NSIP	NSIP	47	1	ex-smoker	0	0	2.9	71.6	2.72	-6.2	Unchanged	80.2	90.7	80	79	1	19	1	29	0
97	IPF	IPF	69	1	ex-smoker	2	1	2.62	77.7	2.8	6.9	Unchanged	41.5	78.6	45.9	62	1.8	29.8	1.2	29.5	0
98	Unclassifiable	Unclassifiable	69	0	never	0	1	2.01	88.9				78.2	82.6	86.7	91.6	0.9	6.6	0.9	30	0	0	0	0	1	1	CHP
99	Unclassifiable	Unclassifiable	64	1	ex-smoker	0	0	2.63	74.1	2.86	8.7	Unchanged	55.8	73	84.8	57.2	0.7	40.7	1.4	30.1	0	0	0	0	1	1	NSIP
100	IPF	IPF	63	1	ex-smoker	1	0	3.02	86.8	2.92	-3.3	Unchanged	61	79.1	87.5	97.2	0.4	0.8	1.6	30.4	0
101	NSIP	NSIP	66	1	never	1	1	4.34	116	4.12	-5.1	Unchanged	67.7	81.6	78.2					30.7	0
102	NSIP	CTD-ILD	54	1	never	1	1	3.09	69.9	3.71	20.1	improved		79	72.8	68.8	12.6	13.8	4.8	30.8	0
103	Unclassifiable	Unclassifiable	61	1	ex-smoker	0	1	3.64	106.7	3.44	-5.5	Unchanged	92	79.4	94.2	94.4	0	0	0.8	32.4	0	0	0	0	1	1	IPF
104	IPF	CTD-ILD	64	0	never	0	1	1.79	82	1.86	3.9	Unchanged	105	82.1	88.1	83	7	7	3	32.8	0
105	IPF	IPF	60	1	ex-smoker	2	1	2.63	71.9	2.9	10.3	improved	42.5	92.8	81.2	85	5	9.7	0.3	32.9	0
106	IPF	IPF	62	1	ex-smoker	0	1	5.14	121	5.03	-2.1	Unchanged	83.7	74.9	80.2					33.1	0
107	IPF	IPF	69	0	never	0	1	2.34	108	2.33	-0.4	Unchanged	11.8	69.7	85.9					33.4	0
108	IPF	IPF	64	1	ex-smoker	0	0	5.09	119	5.03	-1.2	Unchanged	96.8	73.1	76.4	77.25	1.5	20.25	0.5	33.7	0
109	IPF	IPF	74	1	ex-smoker	0	0	3.75	110	3.61	-3.7	Unchanged	122	69.1	88.3	67	4	28	1	34	0
110	IPF	IPF	59	1	ex-smoker	0	0	4.09	93.8	3.99	-2.4	Unchanged	81	77.8	93.5	76	1	20	3	34.7	0
111	Unclassifiable	Unclassifiable	74	1	ex-smoker	1	0	2.54	76.3	2.46	-3.1	Unchanged	69.5	90.2	98.7	90.8	0	4	0	35	0	0	0	0	1	1	CHP
112	IPF	IPF	69	1	ex-smoker	0	1	2.74	76.5	3.1	13.1	improved	97.1	84.3	81.5	32	7	60	1	35.5	0
113	IPF	IPF	71	0	never	1	1	1.89	83.6	1.5	-20.6	Deteriorated	71.7	85.7	93.7	71	4	16	9	36.4	0
114	NSIP	Unclassifiable	58	1	ex-smoker	1	1	4.02	115.7					70.6	72.7					36.5	0	1	0	0	0	1	CHP
115	CHP	CHP	62	1	ex-smoker	1	0	2.6	70.6	2.63	1.2	Unchanged	102	76.2	81.2	82	1	17	0	37.3	0
116	IPF	IPF	49	0	never	1	1	2.12	79.1	1.82	-14.2	Deteriorated	66.5	93.4	101	79.2	2	18	0.8	37.8	0
117	IPF	IPF	66	1	never	0	1	2.82	77.7	2.71	-3.9	Unchanged	90.9	75.2	88.8					38.2	0
118	NSIP	CTD-ILD	41	0	ex-smoker	0	1	2.66	87.6	2.38	-10.5	Deteriorated	76.7	89.5	110					38.3	0
119	IPF	IPF	62	0	never	1	0	2.11	77	2.31	9.5	Unchanged	55.5	80.1	75	57	4	37.25	1.75	38.6	0
120	IPF	IPF	61	1	ex-smoker	1	1	3.31	86	3.71	12.1	improved	94.8	79.5	94.3	45	1	54	0	38.6	0
121	NSIP	NSIP	74	1	ex-smoker	1	0	2.72	78.8	3.32	22.1	improved	30.7	91.9	76.1	58	4	35	3	39.1	0
122	IPF	IPF	65	0	ex-smoker	1	0	2.27	94.2	2.28	0.4	Unchanged	76.1	80.2	86.6	91.6	3.8	3.1	1.4	39.3	0
123	IPF	IPF	52	1	ex-smoker	1	1	3.84	93.9	2.69	-29.9	Deteriorated	71.9	80.7	75.8	87.2	0.8	2.2	9.8	40.2	0
124	Unclassifiable	Unclassifiable	76	0	never	0	1	1.49	71.6	1.7	14.1	improved	83.9	81.9	86.1	36.7	1.7	61.3	0.3	40.5	0	0	0	0	1	1	CHP
125	Unclassifiable	Unclassifiable	61	0	never	0	1	1.69	67.1	1.95	15.4	improved	61.4	95.3	72.1	83.4	2.8	10.2	3.4	40.9	0	0	0	0	1	1	IPF
126	IPF	CTD-ILD	66	1	ex-smoker	1	0	2.75	78	2.2	-20	Deteriorated	60	68.4	96	98	1.5	0.5	0	42	0
127	CHP	CHP	70	0	ex-smoker	0	0	2.55	106	2.16	-15.3	Deteriorated	82.8	77.3	86.4	94.6	0.7	4.7	0	42.2	0
128	IPF	IPF	60	1	ex-smoker	0	0	3.22	76.1	3.16	-1.9	Unchanged	115	82	79.9	88.4	1.3	8.3	2	42.2	0
129	CHP	CHP	80	1	ex-smoker	1	1	2.42	74.7	1.94	-19.8	Deteriorated	85.6	87.2	76.5					42.4	0
130	NSIP	NSIP	60	1	ex-smoker	1	1	2.01	61.7	2.48	23.4	improved	42	90.5	96.1	32	4	39	5	42.5	0
131	NSIP	NSIP	62	1	ex-smoker	1	1	4	111	3.94	-1.5	Unchanged	75	90	81.3	84	3	12	1	43.3	0
132	IPF	IPF	57	1	current smoker	0	1	4.4	119.6	4.35	-1.1	Unchanged	102.4	84.8	101	85	0.3	12.7	0	43.4	0
133	IPF	IPF	60	1	ex-smoker	0	1	3.29	91.9	3.47	5.5	Unchanged	88.4	80.2	98.2	88.8	0	10.8	0	43.7	0
134	IPF	IPF	65	0	never	1	0	2.94	132.4	2.67	-9.2	Unchanged	72.9	83.7	87	86.7	0	9.7	0.3	45.8	0
135	IPF	IPF	58	1	current smoker	0	1	3.68	96.1	3.26	-11.4	Deteriorated	75.1	89.7	119	74	0	25	1	46.1	0
136	IPF	IPF	70	0	never	0	1	2.54	108	2.57	1.2	Unchanged	77.4	75.6	81.2	55	5	39	1	47.1	0
137	IPF	IPF	66	1	ex-smoker	1	0	2.79	83.8	2.67	-4.3	Unchanged	54	82.1	92.6	91.7	0.7	3	0	48.2	0
138	Unclassifiable	Unclassifiable	65	1	ex-smoker	1	0	3.83	114	3.99	4.2	Unchanged	88.5	82	76.9	99.2	0	0.2	0	48.3	0	0	0	0	1	1	CHP
139	IPF	IPF	63	1	ex-smoker	0	0	2.46	75	2.32	-5.7	Unchanged	79	92.3	81	99.6	0	0.5	0	48.8	0
140	Unclassifiable	Unclassifiable	78	1	never	0	0	2.57	77	2.65	3.1	Unchanged	82	75.1	71	32	2.5	65	0.5	50.8	0	0	0	1	0	0	CHP
141	IPF	IPF	72	1	current smoker	0	0	3.73	102	3.67	-1.6	Unchanged	66	76.1	97	97.5	1	1.5	0	51.5	0
142	IPF	IPF	70	1	ex-smoker	0	1	3.76	108	3.81	1.3	Unchanged	89	82.7	94					52.2	0
143	Unclassifiable	Unclassifiable	68	1	current smoker	1	0	2.62	82.9	2.78	6.1	Unchanged	75.1	80.9	83.7	98.6	0	0.8	0	52.2	0	0	0	0	1	0	NSIP
144	Unclassifiable	Unclassifiable	75	1	ex-smoker	0	0	3.56	111.5	3.22	-9.6	Unchanged	104.4	66.9	92.4	85.5	2.5	8.5	3.5	53	0	0	0	1	0	0	NSIP
145	IPF	IPF	60	1	current smoker	0	0	3.8	109.8	3.55	-6.6	Unchanged	100.1	82.6	85.5	95.6	0	0.6	1.8	53.5	0
146	NSIP	NSIP	54	0	never	1	0	1.63	63.4	2.26	38.7	improved	46.1	94.5	64.6	45.7	17.3	27.3	97	54.7	0
147	IPF	IPF	67	1	ex-smoker	0	0	3.96	115	4.16	5.1	Unchanged	77	75.8	91	57.5	6.5	27	9	54.8	0
148	Unclassifiable	Unclassifiable	67	1	ex-smoker	1	0	2.96	91.6	3.15	6.4	Unchanged	70.6	76.4	87	97.4	0	1	0	55.7	0	0	0	0	1	1	CHP
149	IPF	IPF	62	1	ex-smoker	1	0	3.04	78.8	2.93	-3.6	Unchanged	68.8	75.7	75.7	75.1	4.7	13.9	6	56.6	0
150	CHP	CHP	66	0	never	0	1	1.93	88.8	2	3.6	Unchanged		88.6	78.3					57.6	0
151	NSIP	NSIP	63	0	never	1	1	1.88	80	1.83	-2.7	Unchanged	53.4	86.7	96.3	71	9	10	10	57.8	0
152	CHP	CHP	67	0	never	1	1	1.87	98.9	1.7	-9.1	Unchanged	88.8	73.3	92.9					57.9	0
153	NSIP	NSIP	73	1	current smoker	0	0	2.7	72.3	2.95	9.3	Unchanged		90.4	90	73	5	17	5	58	0
154	NSIP	Unclassifiable	68	0	never	1	1	1.96	87.9	1.57	-19.9	Deteriorated	56.6	98	81.7	79.4	0.4	19.6	0.2	58.2	0	0	0	0	1	1	CTD-ILD
155	Unclassifiable	Unclassifiable	64	1	current smoker	0	1	4.38	123.4	4.09	-6.6	Unchanged	61.4	75.3	85.2	96.8	0	3.2	0	58.4	0	0	0	0	1	1	SR-ILD
156	IPF	IPF	57	1	current smoker	0	1	2.93	84.6	3.08	5.1	Unchanged		75.1	84.6	0				58.5	0
157	Unclassifiable	Unclassifiable	68	0	never	0	0	2.61	104	2.56	-1.9	Unchanged	98.8	78.9	82.5	69.1	4	26.5	0.12	58.7	0	0	0	0	0	1	CHP
158	NSIP	NSIP	61	1	current smoker	2	1	1.13	33.4	2.8	147.8	improved	25.9	100	62.4	92.6	1.6	3.8	1.2	59	0
159	IPF	IPF	63	1	ex-smoker	0	1	3.68	108.9	3.65	-0.8	Unchanged	77.9	81.5	84.9	99.2	0	0.6	0	59.8	0
160	Unclassifiable	Unclassifiable	67	0	ex-smoker	2	1	1.59	68.5	1.56	-1.9	Unchanged	40.8	87.4	81	76.4	2.2	4.6	0.2	60.7	0	0	0	0	1	1	CHP
161	NSIP	CTD-ILD	65	0	never	0	1	2.19	90.5	2.24	2.3	Unchanged	75	80.4	85.8	48	11.5	40.5	0	61	0
162	Unclassifiable	Unclassifiable	48	1	ex-smoker	0	0	4.27	110.6	4.22	-1.2	Unchanged	53.2	70	75.3	97.6	0.2	1.4	0.6	61.4	0	0	0	0	1	1	CHP
163	IPF	IPF	68	1	never	0	1	2.9	89.2	2.74	-5.5	Unchanged	88.3	87.9	101	94.2	0	1.8	0.8	61.9	0
164	NSIP	NSIP	52	0	never	0	1	2.65	106.4	2.81	6	Unchanged	53.6	86.8	96.9	99.8	0	0	0	62.4	0
165	Unclassifiable	Unclassifiable	70	0	never	0	1	1.59	73.3	1.38	-13.2	Deteriorated	52.6	86.8	77.1	93	4	3	0	67.3	0	0	0	0	1	1	CTD-ILD
166	IPF	Unclassifiable	65	1	ex-smoker	0	0	3.24	96.4	3.51	8.3	Unchanged		85.5	85.9	83.5	3.7	7.6	5.2	72	0	1	0	0	1	1	SR-ILD
167	Unclassifiable	Unclassifiable	73	0	never	0	0	1.68	82	1.61	-4.2	Unchanged	61	87.5	84.5	82.2	0	12	0	74.9	0	0	0	0	1	1	CTD-ILD
168	IPF	IPF	53	1	never	0	1	1.06	31.5	1.84	73.6	improved	86	100	64	94	0	6	0	74.9	0
169	NSIP	NSIP	57	0	never	1	1	1.34	54.7	2.35	75.4	improved	50.9	97	76.5	79.8	2.2	9.2	2	76.2	0
170	Unclassifiable	Unclassifiable	74	0	never	0	1	1.25	59.8	1.6	28	improved	67.8	89.6	81.7	59	7	32	2	77.4	0	0	0	0	1	1	CTD-ILD
171	IPF	IPF	67	1	ex-smoker	1	1	3.79	91.4	3.51	-7.4	Unchanged	67.3	64.9	83					79.5	0
172	IPF	IPF	60	1	ex-smoker	0	1	3.22	89.1	2.91	-9.6	Unchanged		83.9	100.8	96.4	0	2.4	1.2	79.9	0
173	IPF	IPF	62	0	ex-smoker	2	1	2.01	86.3	1.96	-2.5	Unchanged	61.6	80.1	83.4	99.8	0	0	0	80.2	0
174	IPF	IPF	74	1	ex-smoker	0	1	3.29	105.2	3.31	0.6	Unchanged	95.5	75.4	88.4					84	0
175	IPF	IPF	41	1	never	0	1	2.74	69	2.69	-1.8	Unchanged	65.4	91.6	90.2	98.8	0.2	0.2	0.4	84.7	0
176	Unclassifiable	Unclassifiable	53	1	current smoker	1	1	4.11	112	3.71	-9.7	Unchanged	54.4	74.9	80.6	99.2	0	0.8	0	84.8	0	0	0	0	1	1	IPF
177	NSIP	NSIP	64	0	never	1	1	2.57	114.7	2.42	-5.8	Unchanged	50.6	83.3	81.8	96	0.6	2.6	0	90.2	0
178	IPF	IPF	60	1	ex-smoker	0	0	3.07	86.8	2.82	-8.1	Unchanged	124.5	85	93	88	0.4	11	0.6	97.4	0
179	IPF	IPF	40	0	never	1	1	1.95	73.3	2.12	8.7	Unchanged	41.1	78.5	80					116.1	0
